# Supplementary material for: Evaluation of Fecal Sample Pooling for Real-Time RT-PCR Testing SARS-CoV-2 in Animals
Source: Viruses. 2024 Oct 23;16(11):1651. doi: 10.3390/v16111651 (PMC11599033; doi:10.3390/v16111651)
Supplement: Supplementary file 1 [file viruses-16-01651-s001.zip]

Archive with 1 entries (1 files):
- viruses-3183441-supplementary.pdf
